# Supplementary material for: Complication, fusion, and revision rate in the lumbar cortical bone trajectory and pedicle screw fixation techniques: a systematic review and meta-analysis
Source: J Orthop Surg Res. 2023 May 25;18:382. doi: 10.1186/s13018-023-03820-7 (PMC10210483; doi:10.1186/s13018-023-03820-7)
Supplement: Supplementary file 6 — Additional file 6: Table S1. CBT and PS data summary. [file 13018_2023_3820_MOESM6_ESM.xlsx]

## Sheet: CBT
Author	Year	Study design	Patients number	Country	Mean age	Gender (M/F)	Fusion technique	Total complication	Hardware complication	ASD	Wound infection	Dural damage	Hematoma	Fusion	Revision	Follow-up (months)
Marengo N	2018	Prospective Cohort	20	Italy	45.75±9.63	12/8	PLIF	4	3	0	1	0	0	18		12
Sakaura H	2019	Prospective Cohort	102	Japan	67.5±9.2	35/67	PLIF	1		1					1	36
Sakaura H	2021	Retrospective Cohort	24	Japan	67.5±9.2	19/18	PLIF							22		24
Takenaka S	2017	Retrospective Cohort	42	Japan	65.8±8.1	18/24	PLIF	1	0		0	0	1		1	12
Kasukawa Y	2015	Retrospective Cohort	10	Japan	67	3/7	TLIF	3	2			1		9		8
Konomi T	2020	Retrospective Cohort	30	Japan	NA	NA	PLIF							24		24
Ninomiya K	2016	Retrospective Cohort	11	Japan	62.2±2.5	7/4	PLIF	1	1	0	0	0	0		1	12
Orita S	2015	Prospective Cohort	20	Japan	63.5±9.4	11/9	TLIF	0	0	0	0	0	0			12
Nakajima N	2020	Retrospective Cohort	36	Japan	69.7±10.0	16/20	PLIF	6	3		2	1	0	35		12
Sakaura H	2016	Retrospective Cohort	95	Japan	68.7±9.5	46/49	PLIF	10	2	3	2	2	1	84	1	35
Sakaura H	2018	Retrospective Cohort	22	Japan	70.7±7.3	4/18	PLIF	4	0	2	1	1	0	40	0	39
Huang CW	2016	Retrospective Cohort	16	China	60.37±11.07	5/11	PLIF							16		18
Wang CY	2018	Retrospective Cohort	51	China	62.8±8.7	23/28	PLIF	2			1	0	1	48		12
Lai Z	2020	Retrospective case control	21	China	72.52±9.25	12/9	NA	15								15
Liu YZ	2019	Prospective Cohort	50	China	68±5	26/24	PLIF	1	1		0				0	12
Liu ZP	2020	Retrospective Cohort	22	China	56±9	0/22	PLIF	0	0			0				24
Karki S	2019	Retrospective Cohort	26	China	64.8±8.5	5/21	TLIF(CBT) PLIF(PS)	0	0	0	0	0	0	23		12
Peng J	2017	Retrospective Cohort	51	China	62.8	23/28	PLIF	2			1	0	1			24
Fu RH	2020	Retrospective Cohort	30	China	66.2±2.07	19/11	NA	1	1		0	0		28		>9
Zhang P	2022	Retrospective Cohort	27	China	51.8±9.9	15/12	NA	0	0	0	0	0	0			>36
Zhang HQ	2022	Retrospective Cohort	51	China	57.08±9.70	18/33	PLIF	4	2		1	1				34
Lee and Ahn	2017	Randomized Controlled Trail	35	Korea	32.7±10.1	9/13	PLIF+PLF	10	6	4				33		12
Lee and Shin	2018	Retrospective Cohort	22	Korea	51.2±11.9	31/4	PLIF	0	0	0	0	0	0	20		24
Lee	2015	Randomized Controlled Trail	38	Korea	51.3±12.4	33/5	PLIF	0	0	0	0	0	0	34		12
Chen	2016	Prospective Cohort	18	US	53.39±1.97	11/7	NA							18		15
Kingsley R Chin	2017	Prospective Cohort	29	US	48±3	18/12	NA							29		24
Hoffman H	2019	Retrospective case control	23	US	53.4	16/0	MIDLF(CBT) TLIF(PS)	4	2			2			0	52.5
Wochna JC	2018	Retrospective Cohort	12	US	46.50±15.13	NA	ORIF+MIS(PS) NA(CBT)	0	0							NA
Malcolm JG	2018	Retrospective Cohort	45	US	63±9	20/25	TLIF	8			1	7		45	1	12

## Sheet: PS
Author	Year	Study design	Patients number	Country	Mean age	Gender (M/F)	Fusion technique	Total complication	Hardware complication	ASD	Wound infection	Dural damage	Hematoma	Fusion	Revision	Follow-up (months)
Marengo N	2018	Prospective Cohort	20	Italy	54±12.01	9/11	PLIF	4	3	0	1	0	0	17		12
Sakaura H	2019	Prospective Cohort	77	Japan	66.4±10.5	28/49	PLIF	3		3					3	36
Sakaura H	2021	Retrospective Cohort	27	Japan	69.3±10.0	10/14	PLIF							33		24
Takenaka S	2017	Retrospective Cohort	97	Japan	66.0±11.2	31/46	PLIF	4	0		2	2	0		2	12
Kasukawa Y	2015	Retrospective Cohort	6	Japan	63	6/4	TLIF	0	0			0		6		16
Konomi T	2020	Retrospective Cohort	37	Japan	NA	NA	PLIF							35		24
Ninomiya K	2016	Retrospective Cohort	10	Japan	61.4±2.6	5/5	PLIF	0	0	0	0	0	0		0	12
Orita S	2015	Prospective Cohort	20	Japan	63.7±14.3	12/8	TLIF	0	0	0	0	0	0			12
Nakajima N	2020	Retrospective Cohort	68	Japan	69.1±10.8	25/43	PLIF	4	2		2	0	0	64		12
Sakaura H	2016	Retrospective Cohort	82	Japan	67±8.7	36/46	PLIF	16	3	8	1	3	1	79	12	40
Sakaura H	2018	Retrospective Cohort	20	Japan	68.3±9.5	6/14	PLIF	7	1	4	1	0	1	38	2	35
Huang CW	2016	Retrospective Cohort	16	China	64.12±5.79	6/10	PLIF							16		18
Wang CY	2018	Retrospective Cohort	46	China	61.9±11.3	18/28	PLIF	4			2	2	0	44		12
Lai Z	2020	Retrospective case control	21	China	71.42±9.81	11/10	NA	18								15
Liu YZ	2019	Prospective Cohort	54	China	67±5	27/27	PLIF	3	2		1				2	12
Liu ZP	2020	Retrospective Cohort	30	China	60.8±8.7	0/30	PLIF	0	0			0				24
Karki S	2019	Retrospective Cohort	45	China	66.6±6.8	20/25	TLIF(CBT) PLIF(PS)	1	0	0	1	0	0	40		12
Peng J	2017	Retrospective Cohort	46	China	61.9	21/25	PLIF	4			2	2				24
Fu RH	2020	Retrospective Cohort	35	China	66.14±2.16	23/12	NA	5	3		1	1		32		>9
Zhang P	2022	Retrospective Cohort	25	China	52.6±9.7	14/11	NA	1	0	0	1	0	0			>36
Zhang HQ	2022	Retrospective Cohort	60	China	55.53±10.43	23/37	PLIF	4	0		3	1				34
Lee and Ahn	2017	Randomized Controlled Trail	37	Korea	64.2±9.3	12/19	PLIF+PLF	17	9	8				35		12
Lee and Shin	2018	Retrospective Cohort	31	Korea	51.7±10.4	33/4	PLIF	0	0	0	0	0	0	28		24
Lee	2015	Randomized Controlled Trail	39	Korea	51.9±11.7	34/5	PLIF	3	2	0	1	0	0	34		12
Chen	2016	Prospective Cohort	15	US	59.2±3.12	2/13	NA							15		15
Kingsley R Chin	2017	Prospective Cohort	30	US	62±3	15/15	NA							27		24
Hoffman H	2019	Retrospective case control	35	US	48.5	16/0	MIDLF(CBT) TLIF(PS)	4	3			1			1	52.5
Wochna JC	2018	Retrospective Cohort	59	US	49.24±17.54	NA	ORIF+MIS(PS) NA(CBT)	1	1							NA
Malcolm JG	2018	Retrospective Cohort	35	US	57±11	7/28	TLIF	5			1	4		35	1	12
